# Supplementary material for: miR-302 Suppresses the Proliferation, Migration, and Invasion of Breast Cancer Cells by Downregulating ATAD2
Source: Cancers (Basel). 2022 Sep 6;14(18):4345. doi: 10.3390/cancers14184345 (PMC9497224; doi:10.3390/cancers14184345)
Supplement: Supplementary file 1 [file cancers-14-04345-s001.zip]

Archive with 1 entries (1 files):
- cancers-1864835-supplementary.pdf
